# Supplementary material for: Exosomal CD44 Transmits Lymph Node Metastatic Capacity Between Gastric Cancer Cells via YAP-CPT1A-Mediated FAO Reprogramming
Source: Front Oncol. 2022 Mar 10;12:860175. doi: 10.3389/fonc.2022.860175 (PMC8960311; doi:10.3389/fonc.2022.860175)
Supplement: Supplementary file 1 [file DataSheet_1.zip]

Archive with 9 entries (8 files):
- Supplementary files-revised/
- Supplementary files-revised/Original data download link.docx
- Supplementary files-revised/Supplementary Figure 1.tif
- Supplementary files-revised/Supplementary figure legends.docx
- Supplementary files-revised/Table S1.docx
- Supplementary files-revised/Table S2.xlsx
- Supplementary files-revised/Table S3.docx
- Supplementary files-revised/Table S4.docx
- Supplementary files-revised/Table S5.docx
