# Supplementary material for: Exosomal CD44 Transmits Lymph Node Metastatic Capacity Between Gastric Cancer Cells via YAP-CPT1A-Mediated FAO Reprogramming
Source: Front Oncol. 2022 Mar 10;12:860175. doi: 10.3389/fonc.2022.860175 (PMC8960311; doi:10.3389/fonc.2022.860175)
Supplement: Supplementary file 1 [file DataSheet_1.zip › Supplementary files-revised/Table S2.xlsx]

## Sheet: STAD n=306
Table S2 Collated clinical information and expression data downloaded from TCGA
case_submitter_id	age_at_index	AGE	gender	GENDER	vital_status	STATUS	ajcc_pathologic_m	M	ajcc_pathologic_n	N	ajcc_pathologic_stage	STAGE	ajcc_pathologic_t	T	primary_diagnosis	DIAGNOSIS	CD44 counts	YAP counts	CPT1A counts
TCGA-CD-8530	51	2	male	1	Alive	2	M0	0	N0	0	Stage II	0	T3	3	Carcinoma, diffuse type	6	143939	11928	14174
TCGA-IN-A6RJ	64	1	male	1	Alive	2	M0	0	N0	0	Stage IA	0	T1b	1	Adenocarcinoma, NOS	3	20902	4534	1736
TCGA-BR-8382	67	1	female	2	Dead	1	M0	0	N3a	1	Stage IIIC	1	T4b	4	Adenocarcinoma, NOS	3	12059	4886	4638
TCGA-BR-7723	59	2	male	1	Dead	1	M0	0	N3a	1	Stage IIIB	1	T3	3	Adenocarcinoma, NOS	3	5660	21880	3000
TCGA-VQ-A8PQ	50	2	female	2	Dead	1	M1	1	N1	1	Stage IV	1	T4	4	Tubular adenocarcinoma	5	74582	6191	11585
TCGA-D7-A74A	61	1	female	2	Alive	2	M0	0	N2	1	Stage IIIA	1	T3	3	Adenocarcinoma, intestinal type	2	24213	5129	9231
TCGA-HU-A4G9	67	1	female	2	Alive	2	M0	0	N0	0	Stage IA	0	T1a	1	Tubular adenocarcinoma	5	22092	7153	15176
TCGA-RD-A8NB	80	1	female	2	Dead	1	M0	0	N1	1	Stage IIIA	1	T3	3	Carcinoma, diffuse type	6	26371	8070	7927
TCGA-HU-A4H2	58	2	female	2	Alive	2	M0	0	N3b	1	Stage IIIB	1	T3	3	Tubular adenocarcinoma	5	42034	6574	17963
TCGA-HU-A4G3	54	2	male	1	Alive	2	M0	0	N2	1	Stage IIB	1	T2	2	Tubular adenocarcinoma	5	40683	8993	14424
TCGA-KB-A93H	79	1	female	2	Alive	2	M0	0	N1	1	Stage IIB	1	T3	3	Tubular adenocarcinoma	5	31426	8741	18115
TCGA-VQ-A91V	58	2	male	1	Alive	2	M0	0	N2	1	Stage IIIA	1	T3	3	Tubular adenocarcinoma	5	13644	7240	9392
TCGA-HU-A4GD	56	2	male	1	Alive	2	M0	0	N1	1	Stage IIB	1	T3	3	Tubular adenocarcinoma	5	6309	4006	2690
TCGA-BR-6801	70	1	male	1	Alive	2	M0	0	N0	0	Stage IIA	0	T3	3	Adenocarcinoma, NOS	3	19615	7818	3600
TCGA-RD-A8N2	59	2	female	2	Alive	2	M0	0	N0	0	Stage IB	0	T2	2	Carcinoma, diffuse type	6	23068	17001	6183
TCGA-FP-8209	49	2	male	1	Dead	1	M0	0	N0	0	Stage IB	0	T2a	2	Carcinoma, diffuse type	6	38813	15388	13211
TCGA-HU-A4H6	72	1	female	2	Alive	2	M0	0	N2	1	Stage IIIA	1	T3	3	Tubular adenocarcinoma	5	13716	7163	41979
TCGA-BR-7958	60	1	male	1	Alive	2	M0	0	N0	0	Stage IIIB	1	T4b	4	Adenocarcinoma, NOS	3	14991	5369	5272
TCGA-VQ-A8PU	72	1	female	2	Dead	1	M0	0	N1	1	Stage IIIA	1	T4a	4	Tubular adenocarcinoma	5	8642	2820	9860
TCGA-CG-5721	58	2	male	1	Alive	2	M0	0	N1	1	Stage IV	1	T4	4	Adenocarcinoma, intestinal type	2	14732	4652	7843
TCGA-IN-7806	50	2	male	1	Alive	2	M0	0	N1	1	Stage IIB	1	T3	3	Carcinoma, diffuse type	6	30326	12617	4217
TCGA-BR-8591	79	1	male	1	Alive	2	M0	0	N3a	1	Stage IIIC	1	T4a	4	Adenocarcinoma, NOS	3	43736	13355	14269
TCGA-CG-5726	73	1	male	1	Dead	1	M0	0	N0	0	Stage IA	0	T1	1	Adenocarcinoma, intestinal type	2	10637	5549	8860
TCGA-VQ-AA6F	57	2	male	1	Alive	2	M0	0	N1	1	Stage IIB	1	T3	3	Adenocarcinoma, NOS	3	128198	6212	7251
TCGA-VQ-AA69	35	2	male	1	Alive	2	M0	0	N2	1	Stage IIIA	1	T3	3	Adenocarcinoma, NOS	3	15549	33033	10982
TCGA-BR-7707	69	1	female	2	Alive	2	M0	0	N0	0	Stage IB	0	T2	2	Adenocarcinoma, NOS	3	35384	4375	6769
TCGA-D7-6815	70	1	female	2	Alive	2	M0	0	N2	1	Stage IIB	1	T2	2	Tubular adenocarcinoma	5	19263	8134	9610
TCGA-RD-A8N6	78	1	female	2	Dead	1	M0	0	N2	1	Stage IIIA	1	T2	2	Adenocarcinoma, intestinal type	2	27360	14358	15793
TCGA-HU-A4HB	68	1	male	1	Dead	1	M0	0	N2	1	Stage IIB	1	T2	2	Carcinoma, diffuse type	6	28557	17452	8388
TCGA-IN-AB1X	78	1	female	2	Alive	2	M0	0	N0	0	Stage IIA	0	T3	3	Adenocarcinoma, NOS	3	16400	20765	13873
TCGA-BR-7197	69	1	male	1	Alive	2	M0	0	N0	0	Stage II	0	T3	3	Adenocarcinoma, NOS	3	4422	9626	7782
TCGA-BR-8677	74	1	female	2	Alive	2	M0	0	N3a	1	Stage IIIB	1	T3	3	Adenocarcinoma, NOS	3	6758	5988	10888
TCGA-VQ-AA68	52	2	female	2	Alive	2	M0	0	N3	1	Stage IIIC	1	T4a	4	Tubular adenocarcinoma	5	43036	9654	20660
TCGA-BR-A44T	53	2	female	2	Alive	2	M0	0	N0	0	Stage IIA	0	T3	3	Carcinoma, diffuse type	6	84708	6700	5438
TCGA-CG-5734	68	1	male	1	Dead	1	M0	0	N1	1	Stage IIIA	1	T3	3	Adenocarcinoma, intestinal type	2	4250	2330	8289
TCGA-B7-A5TI	52	2	male	1	Alive	2	M0	0	N3	1	Stage IIIC	1	T4	4	Carcinoma, diffuse type	6	32995	6832	12829
TCGA-CG-4305	69	1	male	1	Alive	2	M0	0	N1	1	Stage II	0	T2a	2	Adenocarcinoma, NOS	3	25119	5182	8812
TCGA-CG-5733	83	1	female	2	Dead	1	M0	0	N2	1	Stage IIIA	1	T2	2	Adenocarcinoma, intestinal type	2	10073	2400	3724
TCGA-D7-6522	58	2	male	1	Alive	2	M0	0	N0	0	Stage IB	0	T2	2	Carcinoma, diffuse type	6	16287	3383	5522
TCGA-BR-7704	69	1	female	2	Alive	2	M0	0	N0	0	Stage II	0	T3	3	Adenocarcinoma, intestinal type	2	9200	6759	6393
TCGA-CG-4441	83	1	male	1	Dead	1	M0	0	N2	1	Stage IIIA	1	T2	2	Adenocarcinoma, intestinal type	2	38171	6871	9771
TCGA-BR-8366	80	1	female	2	Alive	2	M0	0	N0	0	Stage IIA	0	T3	3	Adenocarcinoma, NOS	3	43222	16245	6028
TCGA-D7-5577	53	2	female	2	Dead	1	M0	0	N3	1	Stage IIIA	1	T2	2	Tubular adenocarcinoma	5	14808	5341	4150
TCGA-VQ-A8DT	43	2	male	1	Alive	2	M0	0	N3a	1	Stage IIIB	1	T3	3	Adenocarcinoma, intestinal type	2	21135	5806	12291
TCGA-IN-A6RS	76	1	male	1	Alive	2	M0	0	N0	0	Stage IA	0	T1b	1	Adenocarcinoma, NOS	3	18360	8574	16657
TCGA-CG-4442	85	1	male	1	Alive	2	M0	0	N0	0	Stage IB	0	T2	2	Adenocarcinoma, intestinal type	2	15424	7441	1628
TCGA-HU-A4GH	75	1	male	1	Alive	2	M0	0	N0	0	Stage IA	0	T1b	1	Tubular adenocarcinoma	5	22995	12085	7442
TCGA-VQ-A8PH	62	1	male	1	Dead	1	M0	0	N3	1	Stage IIIB	1	T3	3	Tubular adenocarcinoma	5	10934	7553	2898
TCGA-D7-8579	66	1	female	2	Alive	2	M0	0	N2	1	Stage IIB	1	T2	2	Adenocarcinoma, intestinal type	2	39855	14500	13663
TCGA-VQ-A8E2	57	2	male	1	Alive	2	M0	0	N2	1	Stage IIIB	1	T3	3	Tubular adenocarcinoma	5	7325	13498	5019
TCGA-BR-8487	64	1	female	2	Alive	2	M0	0	N0	0	Stage IIA	0	T3	3	Adenocarcinoma, NOS	3	13562	4313	6150
TCGA-CG-5717	58	2	male	1	Dead	1	M0	0	N1	1	Stage II	0	T2b	2	Adenocarcinoma, intestinal type	2	61618	10243	4495
TCGA-CG-5718	78	1	female	2	Dead	1	M0	0	N1	1	Stage II	0	T2b	2	Adenocarcinoma, intestinal type	2	5584	9552	6191
TCGA-F1-6874	79	1	male	1	Alive	2	M0	0	N0	0	Stage IB	0	T2	2	Adenocarcinoma, intestinal type	2	31779	6445	20685
TCGA-BR-6802	65	1	male	1	Alive	2	M0	0	N2	1	Stage IIIA	1	T3	3	Adenocarcinoma, NOS	3	2842	1239	1890
TCGA-BR-8369	76	1	female	2	Alive	2	M0	0	N3a	1	Stage IIIB	1	T3	3	Adenocarcinoma, NOS	3	29256	11105	11388
TCGA-VQ-A8PK	58	2	male	1	Dead	1	M0	0	N3a	1	Stage IIIB	1	T3	3	Adenocarcinoma, intestinal type	2	30423	6821	4400
TCGA-CG-4438	56	2	male	1	Alive	2	M0	0	N2	1	Stage IV	1	T4	4	Adenocarcinoma, intestinal type	2	18565	10296	10832
TCGA-B7-5818	62	1	male	1	Alive	2	M0	0	N0	0	Stage IB	0	T2	2	Carcinoma, diffuse type	6	459249	5365	4446
TCGA-VQ-A928	49	2	male	1	Dead	1	M0	0	N3	1	Stage IV	1	T3	3	Papillary adenocarcinoma, NOS	4	79507	15520	12362
TCGA-D7-A4YX	63	1	male	1	Alive	2	M0	0	N1	1	Stage IIB	1	T3	3	Adenocarcinoma, NOS	3	22187	20861	5780
TCGA-D7-A4YU	73	1	male	1	Alive	2	M0	0	N3a	1	Stage IIIB	1	T3	3	Tubular adenocarcinoma	5	42844	15420	21394
TCGA-CD-A48A	57	2	male	1	Alive	2	M0	0	N0	0	Stage IIA	0	T3	3	Adenocarcinoma, NOS	3	8862	1802	2912
TCGA-R5-A7O7	51	2	male	1	Alive	2	M1	1	N1	1	Stage IV	1	T3	3	Tubular adenocarcinoma	5	8601	1893	3310
TCGA-HU-A4G8	71	1	female	2	Alive	2	M0	0	N1	1	Stage IIB	1	T3	3	Carcinoma, diffuse type	6	24942	5913	9855
TCGA-VQ-A91K	69	1	male	1	Alive	2	M0	0	N1	1	Stage IIIA	1	T3	3	Adenocarcinoma, intestinal type	2	68274	6504	12463
TCGA-CG-4469	70	1	male	1	Dead	1	M0	0	N3	1	Stage IV	1	T3	3	Adenocarcinoma, intestinal type	2	44372	6854	7261
TCGA-VQ-A922	70	1	male	1	Dead	1	M0	0	N1	1	Stage IV	1	T4	4	Tubular adenocarcinoma	5	12717	4799	6343
TCGA-BR-7715	65	1	male	1	Alive	2	M0	0	N0	0	Stage IIA	0	T3	3	Adenocarcinoma, NOS	3	12608	3082	3938
TCGA-D7-8576	54	2	female	2	Dead	1	M0	0	N3a	1	Stage IIIB	1	T3	3	Tubular adenocarcinoma	5	27579	7536	24523
TCGA-D7-8575	75	1	male	1	Dead	1	M0	0	N2	1	Stage IIIA	1	T3	3	Tubular adenocarcinoma	5	8731	7009	11558
TCGA-VQ-A8PD	69	1	male	1	Dead	1	M0	0	N3	1	Stage IIIC	1	T4a	4	Adenocarcinoma, NOS	3	21948	7986	10397
TCGA-BR-4280	78	1	female	2	Dead	1	M0	0	N1	1	Stage III	1	T2b	2	Adenocarcinoma, NOS	3	38288	8245	19528
TCGA-BR-A4J6	69	1	female	2	Alive	2	M0	0	N0	0	Stage IIA	0	T3	3	Adenocarcinoma, NOS	3	5969	9270	4184
TCGA-HU-A4GJ	60	1	female	2	Alive	2	M0	0	N3a	1	Stage IIIC	1	T4	4	Carcinoma, diffuse type	6	28604	3522	6268
TCGA-CG-4465	69	1	female	2	Dead	1	M1	1	N3	1	Stage IV	1	T4	4	Carcinoma, diffuse type	6	11970	8562	13043
TCGA-CD-A4MG	76	1	male	1	Dead	1	M0	0	N0	0	Stage IIA	0	T3	3	Carcinoma, diffuse type	6	17640	4840	5778
TCGA-D7-6818	53	2	male	1	Dead	1	M0	0	N3	1	Stage IIIA	1	T2	2	Carcinoma, diffuse type	6	13690	2917	7184
TCGA-D7-8570	44	2	male	1	Alive	2	M0	0	N3a	1	Stage IIIB	1	T3	3	Tubular adenocarcinoma	5	16505	7337	6713
TCGA-BR-6455	59	2	male	1	Dead	1	M0	0	N1	1	Stage IIB	1	T3	3	Adenocarcinoma, NOS	3	19549	6765	42410
TCGA-IN-A6RN	72	1	female	2	Alive	2	M0	0	N2	1	Stage IIA	0	T1b	1	Adenocarcinoma, NOS	3	2506	1628	2517
TCGA-CG-4306	90	1	male	1	Dead	1	M1	1	N2	1	Stage IV	1	T3	3	Adenocarcinoma, NOS	3	38961	8922	7644
TCGA-BR-8380	55	2	male	1	Dead	1	M0	0	N3a	1	Stage IIIC	1	T4a	4	Adenocarcinoma, NOS	3	30178	15301	21414
TCGA-D7-6527	62	1	male	1	Dead	1	M0	0	N1	1	Stage II	0	T2	2	Papillary adenocarcinoma, NOS	4	7433	4715	5826
TCGA-VQ-A91Y	67	1	male	1	Dead	1	M0	0	N3b	1	Stage IIIC	1	T4a	4	Tubular adenocarcinoma	5	26983	11849	9609
TCGA-BR-8081	71	1	female	2	Alive	2	M0	0	N0	0	Stage IIB	1	T4a	4	Adenocarcinoma, NOS	3	19219	9713	9524
TCGA-HU-A4H4	53	2	female	2	Alive	2	M0	0	N2	1	Stage IIB	1	T2	2	Tubular adenocarcinoma	5	70942	6062	16162
TCGA-D7-A6F2	62	1	male	1	Alive	2	M0	0	N0	0	Stage IB	0	T2	2	Tubular adenocarcinoma	5	14009	3015	10115
TCGA-D7-A6F0	79	1	female	2	Alive	2	M0	0	N0	0	Stage IB	0	T2	2	Adenocarcinoma, intestinal type	2	7416	10311	6336
TCGA-CG-5719	54	2	female	2	Alive	2	M1	1	N0	0	Stage IV	1	T4	4	Adenocarcinoma, intestinal type	2	19479	3598	5567
TCGA-RD-A7BW	68	1	female	2	Dead	1	M0	0	N0	0	Stage IB	0	T2	2	Carcinoma, diffuse type	6	13605	5466	4242
TCGA-CG-5723	83	1	male	1	Alive	2	M0	0	N1	1	Stage II	0	T2	2	Adenocarcinoma, NOS	3	10424	4237	2135
TCGA-VQ-A91E	67	1	female	2	Alive	2	M0	0	N0	0	Stage IIIB	1	T4b	4	Adenocarcinoma, intestinal type	2	16513	8850	15581
TCGA-CG-4477	58	2	female	2	Alive	2	M0	0	N0	0	Stage IB	0	T2a	2	Adenocarcinoma, intestinal type	2	14231	12425	5382
TCGA-BR-6705	68	1	female	2	Dead	1	M0	0	N3a	1	Stage IIIB	1	T3	3	Adenocarcinoma, NOS	3	15043	5810	5459
TCGA-CD-8524	61	1	female	2	Alive	2	M0	0	N0	0	Stage II	0	T3	3	Adenocarcinoma, intestinal type	2	22485	11702	11245
TCGA-CD-8526	73	1	female	2	Alive	2	M0	0	N1	1	Stage IIIA	1	T3	3	Adenocarcinoma, intestinal type	2	51345	10628	10314
TCGA-HU-A4H5	71	1	male	1	Alive	2	M0	0	N0	0	Stage IB	0	T2	2	Papillary adenocarcinoma, NOS	4	6052	21834	9271
TCGA-VQ-A8P8	72	1	female	2	Alive	2	M0	0	N0	0	Stage IIB	1	T4a	4	Adenocarcinoma, intestinal type	2	23479	6143	8781
TCGA-HU-A4GC	74	1	male	1	Alive	2	M0	0	N2	1	Stage IIIB	1	T4a	4	Carcinoma, diffuse type	6	29331	9804	6372
TCGA-BR-8361	71	1	female	2	Alive	2	M0	0	N2	1	Stage IIIC	1	T4b	4	Adenocarcinoma, NOS	3	3037	11890	21625
TCGA-VQ-AA64	68	1	male	1	Dead	1	M0	0	N2	1	Stage IIIB	1	T3	3	Adenocarcinoma, intestinal type	2	14451	14922	8614
TCGA-CD-8533	48	2	male	1	Alive	2	M0	0	N0	0	Stage II	0	T3	3	Adenocarcinoma, NOS	3	3081	4372	8980
TCGA-R5-A7ZE	66	1	female	2	Dead	1	M0	0	N2	1	Stage IIIA	1	T3	3	Tubular adenocarcinoma	5	28338	10550	5556
TCGA-VQ-A925	66	1	male	1	Dead	1	M0	0	N2	1	Stage IIIA	1	T3	3	Tubular adenocarcinoma	5	40711	12094	23898
TCGA-BR-8690	54	2	female	2	Alive	2	M0	0	N3a	1	Stage IIIB	1	T3	3	Adenocarcinoma, NOS	3	2562	2882	2196
TCGA-CG-5730	80	1	female	2	Alive	2	M1	1	N1	1	Stage IV	1	T2	2	Adenocarcinoma, intestinal type	2	3797	1533	8570
TCGA-HU-8602	58	2	female	2	Alive	2	M0	0	N0	0	Stage IIB	1	T4a	4	Carcinoma, diffuse type	6	35800	9817	17825
TCGA-CD-5800	51	2	female	2	Alive	2	M0	0	N0	0	Stage II	0	T3	3	Papillary adenocarcinoma, NOS	4	5092	4232	7627
TCGA-CG-5716	86	1	male	1	Alive	2	M1	1	N2	1	Stage IV	1	T4a	4	Adenocarcinoma, NOS	3	8191	2341	11351
TCGA-HU-A4GU	73	1	male	1	Alive	2	M0	0	N1	1	Stage IIB	1	T3	3	Carcinoma, diffuse type	6	78058	19575	15309
TCGA-BR-8296	58	2	female	2	Dead	1	M0	0	N2	1	Stage IIIC	1	T4b	4	Adenocarcinoma, intestinal type	2	20653	5564	11687
TCGA-BR-8297	58	2	male	1	Alive	2	M0	0	N3a	1	Stage IIIC	1	T4b	4	Carcinoma, diffuse type	6	214485	17437	14691
TCGA-VQ-A94O	74	1	male	1	Dead	1	M0	0	N3	1	Stage IIIC	1	T4a	4	Adenocarcinoma, intestinal type	2	9198	13925	3090
TCGA-HU-A4GT	71	1	female	2	Alive	2	M0	0	N0	0	Stage IIA	0	T3	3	Tubular adenocarcinoma	5	10879	6375	13693
TCGA-CD-A4MH	86	1	female	2	Alive	2	M0	0	N0	0	Stage IIA	0	T3	3	Adenocarcinoma, NOS	3	9658	11623	4519
TCGA-BR-6452	78	1	female	2	Alive	2	M0	0	N0	0	Stage IIA	0	T3	3	Adenocarcinoma, NOS	3	13469	10326	13192
TCGA-BR-6565	67	1	male	1	Dead	1	M0	0	N0	0	Stage IIB	1	T4a	4	Adenocarcinoma, NOS	3	21212	8257	13366
TCGA-CD-A489	58	2	male	1	Dead	1	M0	0	N0	0	Stage IIA	0	T3	3	Carcinoma, diffuse type	6	26766	13324	6819
TCGA-BR-8679	63	1	female	2	Alive	2	M0	0	N0	0	Stage IB	0	T2	2	Adenocarcinoma, NOS	3	38348	15951	12270
TCGA-RD-A7C1	82	1	male	1	Dead	1	M0	0	N0	0	Stage IB	0	T2	2	Carcinoma, diffuse type	6	124902	1728	9076
TCGA-BR-4361	66	1	female	2	Alive	2	M0	0	N0	0	Stage IIIA	1	T4	4	Adenocarcinoma, NOS	3	15690	5903	4930
TCGA-BR-7722	62	1	male	1	Dead	1	M0	0	N1	1	Stage IIB	1	T3	3	Adenocarcinoma, NOS	3	9031	4194	7717
TCGA-BR-8367	55	2	male	1	Dead	1	M0	0	N3a	1	Stage IIIB	1	T3	3	Adenocarcinoma, NOS	3	45475	12664	19688
TCGA-VQ-A8E3	79	1	male	1	Dead	1	M0	0	N0	0	Stage IIA	0	T3	3	Adenocarcinoma, NOS	3	23178	7201	7904
TCGA-VQ-A924	69	1	male	1	Dead	1	M0	0	N0	0	Stage II	0	T3	3	Tubular adenocarcinoma	5	29853	5272	10080
TCGA-CG-5728	88	1	female	2	Alive	2	M0	0	N0	0	Stage IB	0	T2	2	Adenocarcinoma, intestinal type	2	4823	870	2056
TCGA-BR-8364	42	2	female	2	Alive	2	M0	0	N2	1	Stage IIIC	1	T4b	4	Carcinoma, diffuse type	6	43117	23081	12291
TCGA-BR-7196	64	1	male	1	Alive	2	M1	1	N3a	1	Stage IV	1	T3	3	Adenocarcinoma, NOS	3	48650	12131	15803
TCGA-BR-A4PF	72	1	male	1	Alive	2	M0	0	N2	1	Stage IIIB	1	T4a	4	Adenocarcinoma, NOS	3	35435	10563	22201
TCGA-HU-8249	76	1	male	1	Alive	2	M0	0	N2	1	Stage IIIA	1	T3	3	Tubular adenocarcinoma	5	17577	8931	5292
TCGA-BR-6710	41	2	male	1	Alive	2	M0	0	N0	0	Stage IB	0	T2	2	Adenocarcinoma, NOS	3	3683	2240	5194
TCGA-CD-8528	43	2	female	2	Alive	2	M0	0	N0	0	Stage IIIA	1	T4	4	Adenocarcinoma, NOS	3	51541	8691	9513
TCGA-RD-A8N4	58	2	female	2	Alive	2	M0	0	N1	1	Stage IIIA	1	T3	3	Carcinoma, diffuse type	6	15789	11404	10661
TCGA-VQ-A94T	73	1	male	1	Dead	1	M0	0	N2	1	Stage IIIB	1	T3	3	Carcinoma, diffuse type	6	21659	8075	5168
TCGA-CD-A487	51	2	male	1	Alive	2	M0	0	N1	1	Stage IIB	1	T3	3	Carcinoma, diffuse type	6	15211	6770	3613
TCGA-BR-7957	50	2	female	2	Dead	1	M1	1	N3a	1	Stage IV	1	T3	3	Adenocarcinoma, intestinal type	2	34458	16814	27268
TCGA-CG-4444	76	1	male	1	Alive	2	M0	0	N2	1	Stage IIIA	1	T2b	2	Carcinoma, diffuse type	6	18574	5073	9437
TCGA-IN-A7NT	73	1	female	2	Alive	2	M0	0	N1	1	Stage IIB	1	T3	3	Adenocarcinoma, NOS	3	9408	5363	1674
TCGA-RD-A8N0	53	2	female	2	Alive	2	M0	0	N2	1	Stage IIIB	1	T3	3	Carcinoma, diffuse type	6	26683	5586	7290
TCGA-BR-A4CS	77	1	male	1	Dead	1	M0	0	N3a	1	Stage IIIC	1	T4b	4	Adenocarcinoma, NOS	3	15092	5153	15824
TCGA-BR-8486	90	1	female	2	Alive	2	M0	0	N0	0	Stage IA	0	T1b	1	Adenocarcinoma, NOS	3	16261	8159	20590
TCGA-CD-8532	52	2	male	1	Dead	1	M0	0	N0	0	Stage II	0	T3	3	Adenocarcinoma, NOS	3	58161	4104	18522
TCGA-BR-6852	64	1	female	2	Alive	2	M0	0	N0	0	Stage IIA	0	T3	3	Adenocarcinoma, NOS	3	19956	6598	7491
TCGA-BR-8588	55	2	female	2	Alive	2	M0	0	N0	0	Stage IIB	1	T4a	4	Adenocarcinoma, NOS	3	15075	6152	8092
TCGA-BR-6803	54	2	female	2	Alive	2	M0	0	N0	0	Stage IIA	0	T3	3	Carcinoma, diffuse type	6	23148	8682	8801
TCGA-BR-8058	53	2	female	2	Alive	2	M0	0	N2	1	Stage IIIB	1	T4a	4	Adenocarcinoma, NOS	3	55248	7476	35254
TCGA-IN-A7NR	64	1	female	2	Alive	2	M1	1	N3	1	Stage IV	1	T3	3	Adenocarcinoma, NOS	3	14109	3741	1543
TCGA-CD-5803	78	1	female	2	Dead	1	M0	0	N0	0	Stage II	0	T3	3	Adenocarcinoma, NOS	3	22668	7541	5196
TCGA-BR-A4QL	75	1	female	2	Dead	1	M0	0	N3a	1	Stage IIIB	1	T3	3	Adenocarcinoma, NOS	3	11175	3044	10958
TCGA-BR-6709	57	2	female	2	Dead	1	M0	0	N3a	1	Stage IIIB	1	T3	3	Adenocarcinoma, NOS	3	22705	5414	3588
TCGA-D7-8572	57	2	male	1	Alive	2	M0	0	N2	1	Stage IIB	1	T2	2	Adenocarcinoma, NOS	3	19358	4930	10399
TCGA-BR-6456	74	1	female	2	Dead	1	M0	0	N1	1	Stage IIB	1	T3	3	Adenocarcinoma, NOS	3	29576	12589	20318
TCGA-BR-A4CR	70	1	female	2	Alive	2	M0	0	N3a	1	Stage IIIC	1	T4b	4	Adenocarcinoma, NOS	3	2550	1103	20587
TCGA-D7-A748	41	2	female	2	Dead	1	M1	1	N3	1	Stage IV	1	T4a	4	Carcinoma, diffuse type	6	11935	3393	3833
TCGA-D7-A6EX	72	1	female	2	Alive	2	M0	0	N2	1	Stage IIIA	1	T3	3	Tubular adenocarcinoma	5	4631	2395	2919
TCGA-CD-5799	45	2	male	1	Alive	2	M0	0	N1	1	Stage II	0	T2	2	Adenocarcinoma, intestinal type	2	10239	3707	25075
TCGA-RD-A8MW	72	1	male	1	Dead	1	M0	0	N2	1	Stage IIIB	1	T3	3	Adenocarcinoma, intestinal type	2	36458	7551	9353
TCGA-BR-7717	63	1	male	1	Dead	1	M0	0	N1	1	Stage IV	1	T4	4	Adenocarcinoma, NOS	3	11860	4587	15428
TCGA-VQ-A91D	70	1	male	1	Dead	1	M0	0	N2	1	Stage IIIC	1	T4b	4	Adenocarcinoma, intestinal type	2	78992	10849	16561
TCGA-D7-5578	80	1	male	1	Alive	2	M0	0	N2	1	Stage IIIA	1	T3	3	Tubular adenocarcinoma	5	11860	5039	9962
TCGA-CG-5722	67	1	female	2	Alive	2	M1	1	N2	1	Stage IV	1	T3	3	Adenocarcinoma, intestinal type	2	5333	2033	5051
TCGA-MX-A663	66	1	male	1	Dead	1	M0	0	N0	0	Stage IIA	0	T3	3	Adenocarcinoma, NOS	3	10648	11864	7704
TCGA-CG-4462	72	1	female	2	Dead	1	M1	1	N3	1	Stage IV	1	T3	3	Carcinoma, diffuse type	6	40586	8661	8329
TCGA-CG-4460	66	1	female	2	Dead	1	M1	1	N1	1	Stage IV	1	T4	4	Adenocarcinoma, intestinal type	2	30928	5678	9434
TCGA-VQ-A8DU	63	1	male	1	Dead	1	M0	0	N2	1	Stage IIIA	1	T3	3	Tubular adenocarcinoma	5	9208	14617	4808
TCGA-BR-8295	60	1	female	2	Dead	1	M0	0	N0	0	Stage IIB	1	T4a	4	Adenocarcinoma, intestinal type	2	2480	5727	5897
TCGA-CD-A48C	79	1	female	2	Dead	1	M0	0	N1	1	Stage IIB	1	T3	3	Adenocarcinoma, NOS	3	16981	18639	31011
TCGA-RD-A8N1	70	1	male	1	Alive	2	M0	0	N2	1	Stage IIIB	1	T3	3	Carcinoma, diffuse type	6	19335	5137	7292
TCGA-CG-5720	71	1	male	1	Dead	1	M0	0	N0	0	Stage IB	0	T2	2	Adenocarcinoma, NOS	3	6232	2083	6301
TCGA-VQ-A91S	63	1	male	1	Alive	2	M0	0	N1	1	Stage IIIB	1	T4b	4	Tubular adenocarcinoma	5	29011	16452	13291
TCGA-MX-A5UJ	86	1	female	2	Alive	2	M0	0	N2	1	Stage IIIA	1	T3	3	Tubular adenocarcinoma	5	23734	11556	10213
TCGA-BR-4253	80	1	female	2	Dead	1	M0	0	N1	1	Stage IIIA	1	T3	3	Adenocarcinoma, NOS	3	14412	6830	3088
TCGA-VQ-A91N	59	2	female	2	Dead	1	M0	0	N3	1	Stage IV	1	T4	4	Tubular adenocarcinoma	5	24876	7835	17584
TCGA-HU-A4G2	45	2	male	1	Alive	2	M0	0	N1	1	Stage IIB	1	T3	3	Carcinoma, diffuse type	6	14510	8269	14218
TCGA-BR-8368	84	1	female	2	Alive	2	M0	0	N0	0	Stage IB	0	T2	2	Adenocarcinoma, NOS	3	44195	8568	21412
TCGA-F1-6875	79	1	male	1	Dead	1	M0	0	N0	0	Stage IA	0	T2	2	Adenocarcinoma, NOS	3	1964	29605	23173
TCGA-BR-8676	59	2	male	1	Alive	2	M0	0	N3a	1	Stage IIIB	1	T3	3	Adenocarcinoma, intestinal type	2	998	2280	1930
TCGA-RD-A7BS	46	2	male	1	Dead	1	M0	0	N1	1	Stage IIIA	1	T3	3	Carcinoma, diffuse type	6	9506	2927	1579
TCGA-BR-8289	57	2	male	1	Dead	1	M1	1	N3a	1	Stage IV	1	T4	4	Adenocarcinoma, intestinal type	2	14988	12900	15900
TCGA-BR-8284	72	1	female	2	Dead	1	M0	0	N3a	1	Stage IIIC	1	T4a	4	Adenocarcinoma, intestinal type	2	55803	8097	19220
TCGA-D7-6524	53	2	male	1	Alive	2	M0	0	N1	1	Stage II	0	T2	2	Carcinoma, diffuse type	6	44180	8851	10083
TCGA-BR-8484	61	1	male	1	Dead	1	M0	0	N1	1	Stage IIIA	1	T4a	4	Adenocarcinoma, NOS	3	22298	13479	17879
TCGA-BR-8687	67	1	female	2	Dead	1	M0	0	N2	1	Stage IIIC	1	T4b	4	Adenocarcinoma, NOS	3	17015	8561	13114
TCGA-CD-8531	66	1	female	2	Alive	2	M0	0	N1	1	Stage IIIA	1	T3	3	Carcinoma, diffuse type	6	20764	1270	1919
TCGA-VQ-A8PJ	53	2	male	1	Dead	1	M1	1	N2	1	Stage IV	1	T4	4	Tubular adenocarcinoma	5	57673	8614	15253
TCGA-CD-8527	72	1	female	2	Dead	1	M0	0	N1	1	Stage II	0	T2	2	Adenocarcinoma, intestinal type	2	7614	5241	3925
TCGA-D7-6526	67	1	female	2	Alive	2	M0	0	N2	1	Stage IIIA	1	T3	3	Tubular adenocarcinoma	5	24101	15927	11571
TCGA-BR-4279	43	2	male	1	Dead	1	M0	0	N1	1	Stage II	0	T2a	2	Adenocarcinoma, NOS	3	26657	7107	1457
TCGA-HU-A4GX	70	1	female	2	Alive	2	M0	0	N2	1	Stage IIIC	1	T4b	4	Carcinoma, diffuse type	6	37974	9555	20678
TCGA-HU-A4H3	56	2	female	2	Alive	2	M0	0	N3b	1	Stage IIIC	1	T4a	4	Carcinoma, diffuse type	6	102144	12167	16188
TCGA-BR-8365	70	1	female	2	Dead	1	M0	0	N0	0	Stage IIA	0	T3	3	Adenocarcinoma, NOS	3	43881	17356	11279
TCGA-CG-4443	68	1	male	1	Alive	2	M0	0	N0	0	Stage IA	0	T1	1	Adenocarcinoma, intestinal type	2	2416	10302	5597
TCGA-VQ-AA6G	68	1	male	1	Dead	1	M0	0	N0	0	Stage IIA	0	T3	3	Adenocarcinoma, intestinal type	2	10455	6214	11214
TCGA-D7-A6EY	72	1	female	2	Dead	1	M0	0	N3a	1	Stage IIIB	1	T3	3	Tubular adenocarcinoma	5	18502	7137	4803
TCGA-BR-6457	69	1	male	1	Alive	2	M0	0	N0	0	Stage IIA	0	T3	3	Adenocarcinoma, NOS	3	15718	6836	17326
TCGA-VQ-A8P3	72	1	male	1	Alive	2	M0	0	N1	1	Stage IIIA	1	T4	4	Tubular adenocarcinoma	5	50730	8632	11791
TCGA-BR-8381	51	2	male	1	Alive	2	M0	0	N1	1	Stage IIB	1	T3	3	Adenocarcinoma, NOS	3	8766	4865	5621
TCGA-HU-A4GP	62	1	female	2	Alive	2	M0	0	N1	1	Stage IIA	0	T2	2	Carcinoma, diffuse type	6	11270	5456	16371
TCGA-VQ-A91U	78	1	male	1	Dead	1	M0	0	N1	1	Stage IIIA	1	T3	3	Adenocarcinoma, intestinal type	2	13398	14831	5413
TCGA-CG-4440	68	1	female	2	Dead	1	M1	1	N3	1	Stage IV	1	T3	3	Adenocarcinoma, intestinal type	2	41242	5231	16492
TCGA-CG-5725	72	1	male	1	Dead	1	M0	0	N0	0	Stage IB	0	T2	2	Adenocarcinoma, NOS	3	1879	6804	3350
TCGA-CG-4475	76	1	male	1	Alive	2	M0	0	N1	1	Stage IIB	1	T3	3	Adenocarcinoma with mixed subtypes	1	85769	13971	13799
TCGA-BR-6566	64	1	female	2	Alive	2	M0	0	N0	0	Stage IIA	0	T3	3	Adenocarcinoma, NOS	3	10196	4060	6299
TCGA-BR-8371	62	1	male	1	Dead	1	M0	0	N3a	1	Stage IIIB	1	T3	3	Adenocarcinoma, NOS	3	31851	12223	9026
TCGA-BR-A44U	70	1	male	1	Dead	1	M0	0	N3a	1	Stage IIIB	1	T3	3	Adenocarcinoma, NOS	3	11860	6326	7205
TCGA-CG-5724	59	2	male	1	Dead	1	M1	1	N3	1	Stage IV	1	T3	3	Carcinoma, diffuse type	6	23535	3380	13051
TCGA-BR-8485	68	1	female	2	Alive	2	M0	0	N3a	1	Stage IIIC	1	T4	4	Adenocarcinoma, NOS	3	23972	8874	5105
TCGA-IN-8663	68	1	male	1	Dead	1	M0	0	N2	1	Stage IIB	1	T2	2	Adenocarcinoma, NOS	3	71918	184549	5198
TCGA-VQ-A91Q	61	1	male	1	Dead	1	M0	0	N3	1	Stage IV	1	T3	3	Tubular adenocarcinoma	5	26770	12842	13960
TCGA-VQ-A8E0	68	1	male	1	Dead	1	M0	0	N2	1	Stage IIIA	1	T3	3	Adenocarcinoma, intestinal type	2	50105	6320	21000
TCGA-IN-AB1V	63	1	male	1	Alive	2	M0	0	N0	0	Stage IA	0	T1b	1	Adenocarcinoma, NOS	3	51762	20676	7057
TCGA-HU-A4GN	61	1	male	1	Alive	2	M0	0	N1	1	Stage IIA	0	T2	2	Tubular adenocarcinoma	5	36134	10273	7277
TCGA-D7-A6EZ	66	1	male	1	Dead	1	M0	0	N2	1	Stage IIIA	1	T3	3	Adenocarcinoma, intestinal type	2	23411	14281	7139
TCGA-VQ-A8PX	51	2	male	1	Alive	2	M0	0	N0	0	Stage IA	0	T1	1	Adenocarcinoma, intestinal type	2	7043	9189	22779
TCGA-BR-6707	75	1	male	1	Dead	1	M0	0	N0	0	Stage IIA	0	T3	3	Adenocarcinoma, NOS	3	3564	2638	4754
TCGA-CG-4436	57	2	male	1	Alive	2	M0	0	N0	0	Stage IB	0	T2	2	Adenocarcinoma, intestinal type	2	24275	10692	14935
TCGA-CG-5732	66	1	male	1	Dead	1	M0	0	N3	1	Stage IV	1	T2	2	Adenocarcinoma, intestinal type	2	20000	5110	14179
TCGA-HU-A4GQ	71	1	male	1	Dead	1	M0	0	N2	1	Stage IIIC	1	T4b	4	Tubular adenocarcinoma	5	34136	10334	5557
TCGA-D7-8573	57	2	male	1	Alive	2	M0	0	N0	0	Stage IIA	0	T3	3	Tubular adenocarcinoma	5	26137	23267	11946
TCGA-D7-6525	58	2	male	1	Dead	1	M0	0	N2	1	Stage IIIA	1	T2	2	Carcinoma, diffuse type	6	12652	11695	4170
TCGA-BR-A4J4	39	2	male	1	Alive	2	M0	0	N2	1	Stage IIIB	1	T4a	4	Adenocarcinoma, NOS	3	39643	14662	14394
TCGA-VQ-AA6J	75	1	male	1	Alive	2	M0	0	N2	1	Stage IIIB	1	T4a	4	Adenocarcinoma, intestinal type	2	88982	12479	59929
TCGA-VQ-AA6D	52	2	female	2	Alive	2	M0	0	N1	1	Stage IIIA	1	T4a	4	Tubular adenocarcinoma	5	19992	7757	6107
TCGA-BR-4267	51	2	male	1	Dead	1	M0	0	N0	0	Stage IB	0	T2a	2	Adenocarcinoma, NOS	3	10886	12409	12804
TCGA-IN-A7NU	69	1	male	1	Alive	2	M0	0	N3	1	Stage IIIB	1	T3	3	Adenocarcinoma, NOS	3	16471	2501	1376
TCGA-R5-A7ZF	65	1	female	2	Dead	1	M1	1	N1	1	Stage IV	1	T4a	4	Adenocarcinoma, intestinal type	2	9618	11752	5660
TCGA-BR-8483	59	2	male	1	Alive	2	M0	0	N2	1	Stage IIIA	1	T3	3	Adenocarcinoma, intestinal type	2	9518	6846	5432
TCGA-BR-8384	69	1	male	1	Alive	2	M0	0	N2	1	Stage IIIC	1	T4b	4	Adenocarcinoma, NOS	3	21873	11308	9149
TCGA-CG-4466	81	1	female	2	Alive	2	M0	0	N0	0	Stage IB	0	T2a	2	Adenocarcinoma, intestinal type	2	32112	7370	5728
TCGA-CD-A486	68	1	male	1	Dead	1	M0	0	N0	0	Stage IIA	0	T3	3	Adenocarcinoma, NOS	3	57891	9008	5342
TCGA-VQ-A927	81	1	male	1	Dead	1	M0	0	N3	1	Stage IIIB	1	T3	3	Carcinoma, diffuse type	6	13253	3672	12084
TCGA-VQ-A8P5	67	1	male	1	Dead	1	M0	0	N0	0	Stage IIA	0	T3	3	Adenocarcinoma, intestinal type	2	25373	4887	5287
TCGA-VQ-A91Z	67	1	female	2	Alive	2	M0	0	N1	1	Stage IIIA	1	T3	3	Tubular adenocarcinoma	5	3916	11830	5976
TCGA-BR-8060	75	1	female	2	Dead	1	M0	0	N2	1	Stage IIB	1	T2	2	Adenocarcinoma, NOS	3	11978	3769	19369
TCGA-HU-A4H0	72	1	male	1	Alive	2	M0	0	N3b	1	Stage IIIC	1	T4a	4	Carcinoma, diffuse type	6	51980	22569	14505
TCGA-HU-A4GF	69	1	male	1	Alive	2	M0	0	N0	0	Stage IIA	0	T3	3	Tubular adenocarcinoma	5	12659	11659	6597
TCGA-D7-8574	72	1	male	1	Alive	2	M0	0	N3a	1	Stage IIIA	1	T2	2	Adenocarcinoma, NOS	3	23872	7215	8607
TCGA-CG-4304	84	1	male	1	Alive	2	M0	0	N0	0	Stage IB	0	T2a	2	Adenocarcinoma, NOS	3	30495	8195	10730
TCGA-CD-8534	41	2	male	1	Alive	2	M0	0	N0	0	Stage II	0	T3	3	Carcinoma, diffuse type	6	12878	11792	16859
TCGA-R5-A805	71	1	male	1	Dead	1	M0	0	N2	1	Stage IIIB	1	T3	3	Adenocarcinoma, intestinal type	2	34986	4551	7286
TCGA-HU-A4HD	73	1	male	1	Alive	2	M0	0	N2	1	Stage IIIA	1	T3	3	Tubular adenocarcinoma	5	14279	24224	19665
TCGA-HU-8244	77	1	female	2	Alive	2	M0	0	N0	0	Stage IA	0	T1a	1	Tubular adenocarcinoma	5	13565	4614	7078
TCGA-VQ-A8E7	59	2	male	1	Alive	2	M1	1	N1	1	Stage IV	1	T3	3	Tubular adenocarcinoma	5	21427	14338	16065
TCGA-BR-8680	45	2	male	1	Alive	2	M1	1	N2	1	Stage IV	1	T4b	4	Tubular adenocarcinoma	5	44125	8464	9987
TCGA-BR-6564	46	2	female	2	Dead	1	M0	0	N2	1	Stage IIIA	1	T3	3	Adenocarcinoma, NOS	3	21722	6191	4598
TCGA-HU-8604	82	1	female	2	Alive	2	M0	0	N0	0	Stage IIA	0	T3	3	Tubular adenocarcinoma	5	20146	3748	6593
TCGA-BR-8592	63	1	female	2	Dead	1	M0	0	N1	1	Stage IIIB	1	T4b	4	Carcinoma, diffuse type	6	35265	17802	22139
TCGA-KB-A6F7	54	2	female	2	Alive	2	M0	0	N1	1	Stage IB	0	T1	1	Adenocarcinoma, intestinal type	2	14184	5672	4031
TCGA-D7-A747	57	2	male	1	Dead	1	M0	0	N1	1	Stage IIB	1	T3	3	Carcinoma, diffuse type	6	20869	5853	3647
TCGA-BR-8059	72	1	male	1	Dead	1	M0	0	N1	1	Stage III	1	T4	4	Adenocarcinoma, intestinal type	2	20041	10869	9008
TCGA-KB-A93J	78	1	male	1	Alive	2	M0	0	N1	1	Stage II	0	T2b	2	Carcinoma, diffuse type	6	13062	7492	13645
TCGA-D7-6822	77	1	male	1	Alive	2	M0	0	N0	0	Stage IB	0	T2	2	Tubular adenocarcinoma	5	5239	12800	3221
TCGA-D7-A6EV	71	1	female	2	Alive	2	M0	0	N2	1	Stage IIB	1	T2	2	Adenocarcinoma, NOS	3	22732	16056	12063
TCGA-VQ-A923	90	1	male	1	Dead	1	M0	0	N1	1	Stage IIIA	1	T3	3	Tubular adenocarcinoma	5	30207	5573	7574
TCGA-IN-8462	80	1	male	1	Alive	2	M0	0	N1	1	Stage IIB	1	T2	2	Adenocarcinoma, NOS	3	20937	7390	5030
TCGA-BR-8589	56	2	male	1	Alive	2	M0	0	N1	1	Stage IIIB	1	T4b	4	Adenocarcinoma, NOS	3	2710	19132	9668
TCGA-CG-4437	83	1	male	1	Alive	2	M0	0	N1	1	Stage II	0	T2	2	Adenocarcinoma, intestinal type	2	8813	3306	8127
TCGA-BR-6458	57	2	female	2	Dead	1	M0	0	N1	1	Stage IIB	1	T3	3	Adenocarcinoma, NOS	3	12579	9167	16757
TCGA-RD-A8N9	63	1	female	2	Alive	2	M0	0	N1	1	Stage II	0	T2	2	Carcinoma, diffuse type	6	21906	9762	6963
TCGA-D7-6528	70	1	female	2	Alive	2	M0	0	N0	0	Stage IB	0	T2	2	Tubular adenocarcinoma	5	29071	19124	9152
TCGA-CG-4476	69	1	male	1	Alive	2	M0	0	N3a	1	Stage IIIC	1	T4b	4	Carcinoma, diffuse type	6	18926	7856	15094
TCGA-BR-8077	58	2	female	2	Alive	2	M0	0	N1	1	Stage IIIB	1	T4b	4	Adenocarcinoma, intestinal type	2	14676	13610	7530
TCGA-VQ-A8DV	48	2	male	1	Dead	1	M0	0	N0	0	Stage IB	0	T2	2	Adenocarcinoma, intestinal type	2	9407	13598	2865
TCGA-VQ-A8PB	65	1	female	2	Dead	1	M0	0	N0	0	Stage II	0	T3	3	Papillary adenocarcinoma, NOS	4	31112	10117	15040
TCGA-BR-6453	54	2	male	1	Alive	2	M0	0	N1	1	Stage IIA	0	T2	2	Adenocarcinoma, NOS	3	9960	3313	10002
TCGA-BR-8686	69	1	male	1	Dead	1	M0	0	N1	1	Stage IIIB	1	T4b	4	Tubular adenocarcinoma	5	190711	8344	7437
TCGA-IN-A6RO	70	1	male	1	Dead	1	M0	0	N0	0	Stage IA	0	T1b	1	Adenocarcinoma, NOS	3	44337	12397	18379
TCGA-BR-8683	75	1	male	1	Dead	1	M0	0	N2	1	Stage IIIB	1	T4a	4	Tubular adenocarcinoma	5	14296	16626	20980
TCGA-RD-A8MV	56	2	male	1	Alive	2	M0	0	N2	1	Stage IIIB	1	T3	3	Adenocarcinoma, intestinal type	2	11846	6793	12005
TCGA-BR-7851	74	1	male	1	Dead	1	M0	0	N0	0	Stage IIB	1	T4a	4	Adenocarcinoma, intestinal type	2	9550	5344	28093
TCGA-VQ-A92D	67	1	male	1	Alive	2	M0	0	N0	0	Stage IB	0	T2b	2	Tubular adenocarcinoma	5	17797	7464	7830
TCGA-CG-4301	75	1	female	2	Alive	2	M1	1	N1	1	Stage IV	1	T4	4	Adenocarcinoma, NOS	3	64044	6855	7687
TCGA-VQ-A91X	74	1	male	1	Dead	1	M0	0	N2	1	Stage IIIB	1	T3	3	Adenocarcinoma, intestinal type	2	24661	5781	17361
TCGA-BR-7716	62	1	female	2	Alive	2	M0	0	N1	1	Stage IIB	1	T3	3	Adenocarcinoma, NOS	3	12129	5232	10502
TCGA-BR-8373	65	1	female	2	Alive	2	M0	0	N1	1	Stage IIIA	1	T4a	4	Adenocarcinoma, intestinal type	2	13012	28291	16355
TCGA-BR-4368	78	1	female	2	Alive	2	M0	0	N2	1	Stage IV	1	T4	4	Adenocarcinoma, NOS	3	77277	14214	10212
TCGA-MX-A5UG	78	1	male	1	Dead	1	M0	0	N1	1	Stage IIIA	1	T3	3	Carcinoma, diffuse type	6	34860	13186	17350
TCGA-VQ-AA6A	56	2	male	1	Alive	2	M0	0	N3a	1	Stage IIIC	1	T4	4	Adenocarcinoma, intestinal type	2	10804	14415	10531
TCGA-BR-7703	81	1	male	1	Alive	2	M0	0	N0	0	Stage IA	0	T1b	1	Papillary adenocarcinoma, NOS	4	11838	5795	9692
TCGA-VQ-A8PF	76	1	male	1	Dead	1	M0	0	N3b	1	Stage IIIB	1	T3	3	Tubular adenocarcinoma	5	44528	7038	11015
TCGA-D7-6520	53	2	male	1	Alive	2	M0	0	N2	1	Stage IIIA	1	T2b	2	Tubular adenocarcinoma	5	8141	8188	5617
TCGA-BR-8372	63	1	male	1	Alive	2	M0	0	N3a	1	Stage IIIC	1	T4b	4	Adenocarcinoma, intestinal type	2	20419	8857	2135
TCGA-BR-A4IV	47	2	male	1	Dead	1	M0	0	N2	1	Stage IIIB	1	T4a	4	Carcinoma, diffuse type	6	47323	25966	17218
TCGA-D7-8578	72	1	male	1	Alive	2	M0	0	N0	0	Stage IB	0	T2	2	Adenocarcinoma, NOS	3	13482	10435	8681
TCGA-BR-7901	74	1	male	1	Dead	1	M0	0	N1	1	Stage IIB	1	T3	3	Adenocarcinoma, NOS	3	26080	13901	11923
TCGA-BR-8590	62	1	male	1	Dead	1	M0	0	N2	1	Stage IIIC	1	T4b	4	Adenocarcinoma, NOS	3	30281	7858	8768
TCGA-BR-A4J9	55	2	male	1	Alive	2	M0	0	N0	0	Stage IIA	0	T3	3	Adenocarcinoma, NOS	3	44268	20906	9342
TCGA-BR-8286	49	2	male	1	Alive	2	M0	0	N0	0	Stage II	0	T3	3	Adenocarcinoma, NOS	3	17887	7139	11118
TCGA-RD-A7BT	66	1	male	1	Dead	1	M0	0	N3	1	Stage IV	1	T3	3	Adenocarcinoma, intestinal type	2	31583	12272	13423
TCGA-BR-6563	60	1	male	1	Alive	2	M0	0	N1	1	Stage IIB	1	T3	3	Adenocarcinoma, NOS	3	18703	8683	9963
TCGA-R5-A7ZI	44	2	female	2	Alive	2	M1	1	N1	1	Stage IV	1	T4	4	Carcinoma, diffuse type	6	15474	1501	2013
TCGA-F1-A72C	68	1	male	1	Alive	2	M0	0	N0	0	Stage IIA	0	T3	3	Adenocarcinoma, intestinal type	2	17893	4160	7168
TCGA-IN-A6RI	45	2	male	1	Alive	2	M0	0	N0	0	Stage I	0	T1b	1	Adenocarcinoma, NOS	3	11676	7098	14868
TCGA-CD-5801	69	1	male	1	Dead	1	M0	0	N1	1	Stage IIIA	1	T3	3	Adenocarcinoma, NOS	3	20193	4875	5075
TCGA-BR-8678	76	1	male	1	Alive	2	M0	0	N0	0	Stage IB	0	T2	2	Adenocarcinoma, NOS	3	4994	18209	11928
TCGA-HU-8608	70	1	male	1	Alive	2	M0	0	N2	1	Stage IIIB	1	T4a	4	Carcinoma, diffuse type	6	29641	7089	20408
TCGA-BR-8291	61	1	male	1	Dead	1	M0	0	N1	1	Stage IIB	1	T3	3	Carcinoma, diffuse type	6	43892	10795	14074
TCGA-VQ-A8PP	76	1	male	1	Dead	1	M0	0	N1	1	Stage IV	1	T4	4	Tubular adenocarcinoma	5	42874	11134	6267
TCGA-BR-A4J8	71	1	female	2	Alive	2	M0	0	N3a	1	Stage IIIB	1	T3	3	Adenocarcinoma, NOS	3	32425	9289	11710
TCGA-VQ-A8PE	78	1	male	1	Dead	1	M0	0	N3a	1	Stage IIIB	1	T3	3	Tubular adenocarcinoma	5	16079	18072	6749
TCGA-FP-8210	48	2	male	1	Dead	1	M0	0	N1	1	Stage IIIA	1	T3	3	Carcinoma, diffuse type	6	32958	12297	12599
TCGA-HU-A4GY	76	1	female	2	Alive	2	M0	0	N1	1	Stage IIIA	1	T4	4	Carcinoma, diffuse type	6	34127	6697	33108
TCGA-BR-6454	58	2	male	1	Alive	2	M0	0	N0	0	Stage IIA	0	T3	3	Adenocarcinoma, NOS	3	10414	2486	5863
TCGA-CD-8535	59	2	male	1	Alive	2	M0	0	N1	1	Stage IIIA	1	T3	3	Adenocarcinoma, NOS	3	2349	27426	9903
TCGA-HU-8610	75	1	male	1	Alive	2	M0	0	N0	0	Stage IA	0	T1b	1	Tubular adenocarcinoma	5	22038	6366	24144
